# Supplementary material for: Protective Intranasal Immunization Against Influenza Virus in Infant Mice Is Dependent on IL-6
Source: Front Immunol. 2020 Oct 28;11:568978. doi: 10.3389/fimmu.2020.568978 (PMC7656064; doi:10.3389/fimmu.2020.568978)
Supplement: Supplementary file 1 [file DataSheet_1.zip]

Archive with 23 entries (22 files):
- Supplemental Figure 1.pdf
- __MACOSX/
- __MACOSX/._Supplemental Figure 1.pdf
- Supplemental Figure 2.pdf
- __MACOSX/._Supplemental Figure 2.pdf
- Supplemental Figure 3.pdf
- __MACOSX/._Supplemental Figure 3.pdf
- Supplemental Figure 4.pdf
- __MACOSX/._Supplemental Figure 4.pdf
- Supplemental Figure 5.pdf
- __MACOSX/._Supplemental Figure 5.pdf
- Supplemental Figure 6A.pdf
- __MACOSX/._Supplemental Figure 6A.pdf
- Supplemental Figure 6B.pdf
- __MACOSX/._Supplemental Figure 6B.pdf
- Supplemental Figure 6C.pdf
- __MACOSX/._Supplemental Figure 6C.pdf
- Supplemental Figure 6D.pdf
- __MACOSX/._Supplemental Figure 6D.pdf
- Supplemental Figure 6E.pdf
- __MACOSX/._Supplemental Figure 6E.pdf
- Supplemental Table 1.pdf
- __MACOSX/._Supplemental Table 1.pdf
